# Supplementary material for: Therapeutic Potential of Bee and Wasp Venom in Anti-Arthritic Treatment: A Review
Source: Toxins (Basel). 2024 Oct 22;16(11):452. doi: 10.3390/toxins16110452 (PMC11598298; doi:10.3390/toxins16110452)
Supplement: Supplementary file 1 [file toxins-16-00452-s001.zip]

Archive with 1 entries (1 files):
- toxins-3202952-supplementary.pdf
